# Supplementary material for: Flexible Wearable Pressure Sensor Based on Collagen Fiber Material
Source: Micromachines (Basel). 2022 Apr 28;13(5):694. doi: 10.3390/mi13050694 (PMC9143406; doi:10.3390/mi13050694)
Supplement: Supplementary file 1 [file micromachines-13-00694-s001.zip]

Archive with 5 entries (5 files):
- Video/Video S1.mp4
- Video/Video S2.mp4
- Video/Video S3.mp4
- Video/Video S4.mp4
- Video/Video S5.mp4
